# Supplementary material for: Endoscopic Delivery of Polymers Reduces Delayed Bleeding after Gastric Endoscopic Submucosal Dissection: A Systematic Review and Meta-Analysis
Source: Polymers (Basel). 2022 Jun 13;14(12):2387. doi: 10.3390/polym14122387 (PMC9227627; doi:10.3390/polym14122387)
Supplement: Supplementary file 1 [file polymers-14-02387-s001.zip]

Archive with 13 entries (13 files):
- Appendix SA Search Strategies.pdf
- Appendix SB PRISMA checklist.pdf
- Supplementary Figure S1 non-comparative trial synthesis of delayed-bleeding rates.tif
- Supplementary Figure S2 non-comparative trial synthesis of delayed-bleeding rates in endoscopic closure methods.tif
- Supplementary Figure S3 non-comparative trial synthesis of delayed bleeding rates in high-risk patients.tif
- Supplementary Figure S4 non-comparative trial synthesis of delayed bleeding rates in low-risk patients.tif
- Supplementary Figure S5 non-comparative trial synthesis of procedure time.tif
- Supplementary Figure S6 pairwise  meta analysis in  high-risk patients.tif
- Supplementary Figure S7 pairwise  meta analysis in  low-risk patients.tif
- Supplementary Figure S8 Ranking.tif
- Supplementary Figure S9 Publication bias.tif
- Supplementary Table S1 Quality of Studies.pdf
- Supplementary Table S2 network meta analysis results.pdf
